# Supplementary material for: Role of CD44-Positive Extracellular Vesicles Derived from Highly Metastatic Mouse Mammary Carcinoma Cells in Pre-Metastatic Niche Formation
Source: Int J Mol Sci. 2024 Sep 9;25(17):9742. doi: 10.3390/ijms25179742 (PMC11395953; doi:10.3390/ijms25179742)
Supplement: Supplementary file 1 [file ijms-25-09742-s001.zip]

Archive with 1 entries (1 files):
- ijms-3000161-supplementary.pdf
